# Supplementary material for: Transcription start site profiling of 15 anatomical regions of the Macaca mulatta central nervous system
Source: Sci Data. 2017 Oct 31;4:170163. doi: 10.1038/sdata.2017.163 (PMC5663209; doi:10.1038/sdata.2017.163)
Supplement: Supplementary file 1 [file sdata2017163-isa1.zip › i_Investigation.txt]

# Investigation File generated for Scientific Data with Investigation File Authoring Tool version 0.1.0 on 04/10/2017 - This metadata file is CC0
ONTOLOGY SOURCE REFERENCE
Term Source Name	NCBITAXON	UBERON	OBI	EFO	GO	BAO	ERO
Term Source File	http://data.bioontology.org/ontologies/NCBITAXON	http://data.bioontology.org/ontologies/UBERON	http://data.bioontology.org/ontologies/OBI	http://data.bioontology.org/ontologies/EFO	http://data.bioontology.org/ontologies/GO	http://data.bioontology.org/ontologies/BAO	http://data.bioontology.org/ontologies/ERO
Term Source Version	2016AB	releases/2014-06-15	2014-08-18		releases/2014-08-30	2.0	2013-08-02
Term Source Description	National Center for Biotechnology Information (NCBI) Organismal Classification	Uber Anatomy Ontology	Ontology for Biomedical Investigations	Experimental Factor Ontology	Gene Ontology	BioAssay Ontology	Eagle-I Research Resource Ontology
INVESTIGATION
Investigation Identifier
Investigation Title
Investigation Description
Investigation Submission Date
Investigation Public Release Date
INVESTIGATION PUBLICATIONS
Investigation PubMed ID
Investigation Publication DOI
Investigation Publication Author List
Investigation Publication Title
Investigation Publication Status
Investigation Publication Status Term Accession Number
Investigation Publication Status Term Source REF
INVESTIGATION CONTACTS
Investigation Person Last Name
Investigation Person Mid Initials
Investigation Person First Name
Investigation Person Address
Investigation Person Phone
Investigation Person Fax
Investigation Person Email
Investigation Person Affiliation
Investigation Person Roles
Investigation Person Roles Term Accession Number
Investigation Person Roles Term Source REF
STUDY
Study Identifier	10.1038/sdata.2017.163
Study Title	Transcription start site profiling of 15 anatomical regions of the                        Macaca mulatta central nervous system
Study Submission Date	06/12/2016
Study Public Release Date	31/10/2017
Study Description	http://www.nature.com/articles/sdata2017163#abstract
Study File Name	s_study_Kawaji.txt
Comment[Subject Keywords]	///;///;//;///
Comment[Manuscript Licence]	CC BY-4.0
Comment[Experimental Metadata Licence]	CC0
Comment[Supplementary Information File Name]	
Comment[Supplementary Information File Type]	x-zip-compressed
Comment[Supplementary Information File URL]	http://www.nature.com/articles/sdata2017163#supplementary-information
Comment[Data Repository]	DNA DataBank of Japan;figshare;figshare;figshare
Comment[Data Record Accession]	DRA005281;doi:10.6084/m9.figshare.5414035.v1 ;doi:10.6084/m9.figshare.5414041.v1 ;doi:10.6084/m9.figshare.5414047.v1
Comment[Data Record URI]	http://trace.ddbj.nig.ac.jp/DRASearch/submission?acc=DRA005281;https://doi.org/10.6084/m9.figshare.5414035.v1 ;https://doi.org/10.6084/m9.figshare.5414041.v1 ;https://doi.org/10.6084/m9.figshare.5414047.v1
STUDY DESIGN DESCRIPTORS
Study Design Type	species comparison design	organism part comparison design	transcription start site identification objective
Study Design Type Term Accession Number	OBI:0001310	OBI:0001422	OBI:0001851
Study Design Type Term Source REF	OBI	OBI	OBI
STUDY PUBLICATIONS
Study PubMed ID	""
Study Publication DOI	doi:10.1038/nature13182
Study Publication Author List	""
Study Publication Title	""
Study Publication Status	published
Study Publication Status Term Accession Number	
Study Publication Status Term Source REF	
STUDY FACTORS
Study Factor Name	tissue
Study Factor Type	animal body part
Study Factor Type Term Accession Number	http://www.ebi.ac.uk/efo/EFO_0000808
Study Factor Type Term Source REF	EFO
STUDY ASSAYS
Study Assay Measurement Type	DNA-templated transcription, initiation
Study Assay Measurement Type Term Accession Number	GO:0006352
Study Assay Measurement Type Term Source REF	GO
Study Assay Technology Type	cap analysis of gene expression 
Study Assay Technology Type Term Accession Number	OBI:0001674
Study Assay Technology Type Term Source REF	OBI
Study Assay Technology Platform	""
Study Assay File Name	a_assay_Kawaji.txt
STUDY PROTOCOLS
Study Protocol Name	Sample collection and RNA extraction	Library preparation and sequencing	Mapping and data processing	Identification of CAGE peaks	Comparison with publicly available annotation datasets	Identification of region specific CAGE peaks	Comparison with published human CAGE expression profiles	Additional processing
Study Protocol Type	RNA extraction	RNA sequencing	sequence alignment	sequence feature identification objective	sequence comparison objective	sequence annotation	sequence comparison objective	information processor function
Study Protocol Type Term Accession Number	OBI:0666666	OBI:0001177	BAO:0002231	OBI:0000113	ERO:0100031	OBI:0001944	ERO:0100031	OBI:0000392
Study Protocol Type Term Source REF	OBI	OBI	BAO	OBI	ERO	OBI	ERO	OBI
Study Protocol Description								
Study Protocol URI	""	""	""	""	""	""	""	""
Study Protocol Version								
Study Protocol Parameters Name	""	""	""	""	""	""	""	""
Study Protocol Parameters Name Term Accession Number	""	""	""	""	""	""	""	""
Study Protocol Parameters Name Term Source REF	""	""	""	""	""	""	""	""
Study Protocol Components Name	""	""	""	""	""	""	""	""
Study Protocol Components Type	""	""	""	""	""	""	""	""
Study Protocol Components Type Term Accession Number	""	""	""	""	""	""	""	""
Study Protocol Components Type Term Source REF	""	""	""	""	""	""	""	""
STUDY CONTACTS
Study Person Last Name	Francescatto	Lizio	Philippens	Pardo	Bontrop	Sakai	Watanabe	Itoh	Hasegawa	Lassmann	Severin	Harshbarger	Abugessaisa	Kasukawa	Carninci	Hayashizaki	Forrest	Kawaji	Rizzu	Heutink
Study Person First Name	Margherita	Marina	Ingrid	Luba M.	Ronald	Mizuho	Shoko	Masayoshi	Akira	Timo	Jessica	Jayson	Imad	Takeya	Piero	Yoshihide	Alistair R. R.	Hideya	Patrizia	Peter
Study Person Mid Initials																				
Study Person Email	""	""	""	""	""	""	""	""	""	""	""	""	""	""	""	""	""	kawaji@gsc.riken.jp	""	""
Study Person Phone																				
Study Person Fax																				
Study Person Address																				
Study Person Affiliation	Italian Institute of Technology, Department of Neuroscience                    and Brain Technologies, Via                    Morego 30, Genova                16163, Italy	RIKEN Center for Life Science Technologies, Division of                    Genomic Technologies, 1-7-22                    Suehiro-cho, Tsurumi, Yokohama, Kanagawa                230-0045, Japan	Biomedical Primate Research Centre, Postbox 3306, Rijswijk                2280 GH, The                    Netherlands	Department of Dermatology, Erasmus MC Cancer Institute, Burg. s' Jacobplein 51, Rotterdam                3015 CA, The Netherlands	Biomedical Primate Research Centre, Postbox 3306, Rijswijk                2280 GH, The                    Netherlands	RIKEN Center for Life Science Technologies, Division of                    Genomic Technologies, 1-7-22                    Suehiro-cho, Tsurumi, Yokohama, Kanagawa                230-0045, Japan	RIKEN Center for Life Science Technologies, Division of                    Genomic Technologies, 1-7-22                    Suehiro-cho, Tsurumi, Yokohama, Kanagawa                230-0045, Japan	RIKEN Center for Life Science Technologies, Division of                    Genomic Technologies, 1-7-22                    Suehiro-cho, Tsurumi, Yokohama, Kanagawa                230-0045, Japan	RIKEN Center for Life Science Technologies, Division of                    Genomic Technologies, 1-7-22                    Suehiro-cho, Tsurumi, Yokohama, Kanagawa                230-0045, Japan	RIKEN Yokohama Institute, Omics Science Center,                    1-7-22 Suehiro-cho, Tsurumi,                    Yokohama, Kanagawa                230-0045, Japan	RIKEN Center for Life Science Technologies, Division of                    Genomic Technologies, 1-7-22                    Suehiro-cho, Tsurumi, Yokohama, Kanagawa                230-0045, Japan	RIKEN Center for Life Science Technologies, Division of                    Genomic Technologies, 1-7-22                    Suehiro-cho, Tsurumi, Yokohama, Kanagawa                230-0045, Japan	RIKEN Center for Life Science Technologies, Division of                    Genomic Technologies, 1-7-22                    Suehiro-cho, Tsurumi, Yokohama, Kanagawa                230-0045, Japan	RIKEN Center for Life Science Technologies, Division of                    Genomic Technologies, 1-7-22                    Suehiro-cho, Tsurumi, Yokohama, Kanagawa                230-0045, Japan	RIKEN Center for Life Science Technologies, Division of                    Genomic Technologies, 1-7-22                    Suehiro-cho, Tsurumi, Yokohama, Kanagawa                230-0045, Japan	RIKEN Yokohama Institute, Omics Science Center,                    1-7-22 Suehiro-cho, Tsurumi,                    Yokohama, Kanagawa                230-0045, Japan	RIKEN Yokohama Institute, Omics Science Center,                    1-7-22 Suehiro-cho, Tsurumi,                    Yokohama, Kanagawa                230-0045, Japan	RIKEN Center for Life Science Technologies, Division of                    Genomic Technologies, 1-7-22                    Suehiro-cho, Tsurumi, Yokohama, Kanagawa                230-0045, Japan	German Center for Neurodegenerative Diseases,                    Otfried-Müller Straße                    23, Tübingen                72076, Germany	German Center for Neurodegenerative Diseases,                    Otfried-Müller Straße                    23, Tübingen                72076, Germany
Study Person Roles																				
Study Person Roles Term Accession Number																				
Study Person Roles Term Source REF																				
Comment[Study Person ORCID]	0000-0003-1232-7302	0000-0001-7337-7325											0000-0001-7458-801X	0000-0001-5085-0802						0000-0001-5218-1737
Comment[Funder]																				
Comment[FundRef ID]																				
Comment[Funder Term Source REF]																				
Comment[Grant Identifier]																				
