# Supplementary material for: Transcription start site profiling of 15 anatomical regions of the Macaca mulatta central nervous system
Source: Sci Data. 2017 Oct 31;4:170163. doi: 10.1038/sdata.2017.163 (PMC5663209; doi:10.1038/sdata.2017.163)
Supplement: Supplementary file 1 [file sdata2017163-isa1.zip › s_study_Kawaji.txt]

Source Name	Characteristics[organism]	Term Source REF	Term Accession Number	Characteristics[organism part]	Term Source REF	Term Accession Number	Protocol REF	Sample Name	Material Type	Term Source REF	Term Accession Number	Factor Value[tissue]
fresh brain tissue	Macaca mulatta	NCBITAXON	NCBITaxon:9544	amygdala	UBERON	UBERON:0001876	Sample collection and RNA extraction	CNhs14182	total RNA	EFO	EFO:0004964	Amygdala
fresh brain tissue	Macaca mulatta	NCBITAXON	NCBITaxon:9544	caudate nucleus	UBERON	UBERON:0001873	Sample collection and RNA extraction	CNhs14174	total RNA	EFO	EFO:0004964	Caudate
fresh brain tissue	Macaca mulatta	NCBITAXON	NCBITaxon:9544	cerebellum	UBERON	UBERON:0002037	Sample collection and RNA extraction	CNhs14176	total RNA	EFO	EFO:0004964	Cerebellum
fresh brain tissue	Macaca mulatta	NCBITAXON	NCBITaxon:9544	globus pallidus	UBERON	UBERON:0001875	Sample collection and RNA extraction	CNhs14171	total RNA	EFO	EFO:0004964	Globus Pallidus
fresh brain tissue	Macaca mulatta	NCBITAXON	NCBITaxon:9544	hippocampal formation	UBERON	UBERON:0002421	Sample collection and RNA extraction	CNhs14180	total RNA	EFO	EFO:0004964	Hippocampus
fresh brain tissue	Macaca mulatta	NCBITAXON	NCBITaxon:9544	locus ceruleus	UBERON	UBERON:0002148	Sample collection and RNA extraction	CNhs14172	total RNA	EFO	EFO:0004964	Locus Coeruleus
fresh brain tissue	Macaca mulatta	NCBITAXON	NCBITaxon:9544	middle frontal gyrus	UBERON	UBERON:0002702	Sample collection and RNA extraction	CNhs14177	total RNA	EFO	EFO:0004964	Medial Frontal Gyrus
fresh brain tissue	Macaca mulatta	NCBITAXON	NCBITaxon:9544	middle temporal gyrus	UBERON	UBERON:0002771	Sample collection and RNA extraction	CNhs14179	total RNA	EFO	EFO:0004964	Medial Temporal Gyrus
fresh brain tissue	Macaca mulatta	NCBITAXON	NCBITaxon:9544	medulla oblongata	UBERON	UBERON:0001896	Sample collection and RNA extraction	CNhs14175	total RNA	EFO	EFO:0004964	Medulla Oblongata
fresh brain tissue	Macaca mulatta	NCBITAXON	NCBITaxon:9544	occipital gyrus	UBERON	UBERON:0014640	Sample collection and RNA extraction	CNhs14169	total RNA	EFO	EFO:0004964	Occipital Gyrus
fresh brain tissue	Macaca mulatta	NCBITAXON	NCBITaxon:9544	parietal lobe	UBERON	UBERON:0001872	Sample collection and RNA extraction	CNhs14181	total RNA	EFO	EFO:0004964	Parietal Gyrus
fresh brain tissue	Macaca mulatta	NCBITAXON	NCBITaxon:9544	putamen	UBERON	UBERON:0001874	Sample collection and RNA extraction	CNhs14178	total RNA	EFO	EFO:0004964	Putamen
fresh brain tissue	Macaca mulatta	NCBITAXON	NCBITaxon:9544	spinal cord	UBERON	UBERON:0002240	Sample collection and RNA extraction	CNhs14168	total RNA	EFO	EFO:0004964	Spinal Cord
fresh brain tissue	Macaca mulatta	NCBITAXON	NCBITaxon:9544	substantia nigra	UBERON	UBERON:0002038	Sample collection and RNA extraction	CNhs14173	total RNA	EFO	EFO:0004964	Substantia Nigra
fresh brain tissue	Macaca mulatta	NCBITAXON	NCBITaxon:9544	dorsal thalamus	UBERON	UBERON:0004703	Sample collection and RNA extraction	CNhs14170	total RNA	EFO	EFO:0004964	Thalamus
