# Supplementary material for: Transcription start site profiling of 15 anatomical regions of the Macaca mulatta central nervous system
Source: Sci Data. 2017 Oct 31;4:170163. doi: 10.1038/sdata.2017.163 (PMC5663209; doi:10.1038/sdata.2017.163)
Supplement: Supplementary file 1 [file sdata2017163-isa1.zip › a_assay_Kawaji.txt]

Sample Name	Protocol REF	Protocol REF	Assay Name	Raw Data File	Comment[Data Repository]	Comment[Data Record Accession]	Comment[Data Record URI]	Protocol REF	Protocol REF	Derived Data File	Comment[Data Repository]	Comment[Data Record Accession]	Comment[Data Record URI]	Protocol REF	Derived Data File	Comment[Data Repository]	Comment[Data Record Accession]	Comment[Data Record URI]	Protocol REF	Protocol REF	Derived Data File	Comment[Data Repository]	Comment[Data Record Accession]	Comment[Data Record URI]	Factor Value[tissue]
CNhs14168	Library preparation and sequencing	Mapping and data processing	DRR077163	DRX071007	DNA DataBank of Japan	DRA005281	http://trace.ddbj.nig.ac.jp/DRASearch/submission?acc=DRA005281	Identification of CAGE peaks	Comparison with publicly available annotation datasets	Francescatto_et_al_Table3_full_annotation_all_gene_models.xls	figshare	doi:10.6084/m9.figshare.5414035.v1	https://doi.org/10.6084/m9.figshare.5414035.v1	Identification of region specific CAGE peaks	Francescatto_et_al_Table4_regionally_enriched_peaks.xls	figshare	doi:10.6084/m9.figshare.5414041.v1	https://doi.org/10.6084/m9.figshare.5414041.v1	Comparison with published human CAGE expression profiles	Additional processing	Francescatto_et_al_Table7_TATA_CpG_repeat_annotation.xls	figshare	doi:10.6084/m9.figshare.5414047.v1	https://doi.org/10.6084/m9.figshare.5414047.v1	Spinal Cord
CNhs14169	Library preparation and sequencing	Mapping and data processing	DRR077164	DRX071008	DNA DataBank of Japan	DRA005281	http://trace.ddbj.nig.ac.jp/DRASearch/submission?acc=DRA005281	Identification of CAGE peaks	Comparison with publicly available annotation datasets	Francescatto_et_al_Table3_full_annotation_all_gene_models.xls	figshare	doi:10.6084/m9.figshare.5414035.v1	https://doi.org/10.6084/m9.figshare.5414035.v1	Identification of region specific CAGE peaks	Francescatto_et_al_Table4_regionally_enriched_peaks.xls	figshare	doi:10.6084/m9.figshare.5414041.v1	https://doi.org/10.6084/m9.figshare.5414041.v1	Comparison with published human CAGE expression profiles	Additional processing	Francescatto_et_al_Table7_TATA_CpG_repeat_annotation.xls	figshare	doi:10.6084/m9.figshare.5414047.v1	https://doi.org/10.6084/m9.figshare.5414047.v1	Occipital Gyrus
CNhs14170	Library preparation and sequencing	Mapping and data processing	DRR077165	DRX071009	DNA DataBank of Japan	DRA005281	http://trace.ddbj.nig.ac.jp/DRASearch/submission?acc=DRA005281	Identification of CAGE peaks	Comparison with publicly available annotation datasets	Francescatto_et_al_Table3_full_annotation_all_gene_models.xls	figshare	doi:10.6084/m9.figshare.5414035.v1	https://doi.org/10.6084/m9.figshare.5414035.v1	Identification of region specific CAGE peaks	Francescatto_et_al_Table4_regionally_enriched_peaks.xls	figshare	doi:10.6084/m9.figshare.5414041.v1	https://doi.org/10.6084/m9.figshare.5414041.v1	Comparison with published human CAGE expression profiles	Additional processing	Francescatto_et_al_Table7_TATA_CpG_repeat_annotation.xls	figshare	doi:10.6084/m9.figshare.5414047.v1	https://doi.org/10.6084/m9.figshare.5414047.v1	Thalamus
CNhs14171	Library preparation and sequencing	Mapping and data processing	DRR077166	DRX071010	DNA DataBank of Japan	DRA005281	http://trace.ddbj.nig.ac.jp/DRASearch/submission?acc=DRA005281	Identification of CAGE peaks	Comparison with publicly available annotation datasets	Francescatto_et_al_Table3_full_annotation_all_gene_models.xls	figshare	doi:10.6084/m9.figshare.5414035.v1	https://doi.org/10.6084/m9.figshare.5414035.v1	Identification of region specific CAGE peaks	Francescatto_et_al_Table4_regionally_enriched_peaks.xls	figshare	doi:10.6084/m9.figshare.5414041.v1	https://doi.org/10.6084/m9.figshare.5414041.v1	Comparison with published human CAGE expression profiles	Additional processing	Francescatto_et_al_Table7_TATA_CpG_repeat_annotation.xls	figshare	doi:10.6084/m9.figshare.5414047.v1	https://doi.org/10.6084/m9.figshare.5414047.v1	Globus Pallidus
CNhs14172	Library preparation and sequencing	Mapping and data processing	DRR077167	DRX071011	DNA DataBank of Japan	DRA005281	http://trace.ddbj.nig.ac.jp/DRASearch/submission?acc=DRA005281	Identification of CAGE peaks	Comparison with publicly available annotation datasets	Francescatto_et_al_Table3_full_annotation_all_gene_models.xls	figshare	doi:10.6084/m9.figshare.5414035.v1	https://doi.org/10.6084/m9.figshare.5414035.v1	Identification of region specific CAGE peaks	Francescatto_et_al_Table4_regionally_enriched_peaks.xls	figshare	doi:10.6084/m9.figshare.5414041.v1	https://doi.org/10.6084/m9.figshare.5414041.v1	Comparison with published human CAGE expression profiles	Additional processing	Francescatto_et_al_Table7_TATA_CpG_repeat_annotation.xls	figshare	doi:10.6084/m9.figshare.5414047.v1	https://doi.org/10.6084/m9.figshare.5414047.v1	Locus Coeruleus
CNhs14173	Library preparation and sequencing	Mapping and data processing	DRR077168	DRX071012	DNA DataBank of Japan	DRA005281	http://trace.ddbj.nig.ac.jp/DRASearch/submission?acc=DRA005281	Identification of CAGE peaks	Comparison with publicly available annotation datasets	Francescatto_et_al_Table3_full_annotation_all_gene_models.xls	figshare	doi:10.6084/m9.figshare.5414035.v1	https://doi.org/10.6084/m9.figshare.5414035.v1	Identification of region specific CAGE peaks	Francescatto_et_al_Table4_regionally_enriched_peaks.xls	figshare	doi:10.6084/m9.figshare.5414041.v1	https://doi.org/10.6084/m9.figshare.5414041.v1	Comparison with published human CAGE expression profiles	Additional processing	Francescatto_et_al_Table7_TATA_CpG_repeat_annotation.xls	figshare	doi:10.6084/m9.figshare.5414047.v1	https://doi.org/10.6084/m9.figshare.5414047.v1	Substantia Nigra
CNhs14174	Library preparation and sequencing	Mapping and data processing	DRR077169	DRX071013	DNA DataBank of Japan	DRA005281	http://trace.ddbj.nig.ac.jp/DRASearch/submission?acc=DRA005281	Identification of CAGE peaks	Comparison with publicly available annotation datasets	Francescatto_et_al_Table3_full_annotation_all_gene_models.xls	figshare	doi:10.6084/m9.figshare.5414035.v1	https://doi.org/10.6084/m9.figshare.5414035.v1	Identification of region specific CAGE peaks	Francescatto_et_al_Table4_regionally_enriched_peaks.xls	figshare	doi:10.6084/m9.figshare.5414041.v1	https://doi.org/10.6084/m9.figshare.5414041.v1	Comparison with published human CAGE expression profiles	Additional processing	Francescatto_et_al_Table7_TATA_CpG_repeat_annotation.xls	figshare	doi:10.6084/m9.figshare.5414047.v1	https://doi.org/10.6084/m9.figshare.5414047.v1	Caudate
CNhs14175	Library preparation and sequencing	Mapping and data processing	DRR077170	DRX071014	DNA DataBank of Japan	DRA005281	http://trace.ddbj.nig.ac.jp/DRASearch/submission?acc=DRA005281	Identification of CAGE peaks	Comparison with publicly available annotation datasets	Francescatto_et_al_Table3_full_annotation_all_gene_models.xls	figshare	doi:10.6084/m9.figshare.5414035.v1	https://doi.org/10.6084/m9.figshare.5414035.v1	Identification of region specific CAGE peaks	Francescatto_et_al_Table4_regionally_enriched_peaks.xls	figshare	doi:10.6084/m9.figshare.5414041.v1	https://doi.org/10.6084/m9.figshare.5414041.v1	Comparison with published human CAGE expression profiles	Additional processing	Francescatto_et_al_Table7_TATA_CpG_repeat_annotation.xls	figshare	doi:10.6084/m9.figshare.5414047.v1	https://doi.org/10.6084/m9.figshare.5414047.v1	Medulla Oblongata
CNhs14176	Library preparation and sequencing	Mapping and data processing	DRR077171	DRX071015	DNA DataBank of Japan	DRA005281	http://trace.ddbj.nig.ac.jp/DRASearch/submission?acc=DRA005281	Identification of CAGE peaks	Comparison with publicly available annotation datasets	Francescatto_et_al_Table3_full_annotation_all_gene_models.xls	figshare	doi:10.6084/m9.figshare.5414035.v1	https://doi.org/10.6084/m9.figshare.5414035.v1	Identification of region specific CAGE peaks	Francescatto_et_al_Table4_regionally_enriched_peaks.xls	figshare	doi:10.6084/m9.figshare.5414041.v1	https://doi.org/10.6084/m9.figshare.5414041.v1	Comparison with published human CAGE expression profiles	Additional processing	Francescatto_et_al_Table7_TATA_CpG_repeat_annotation.xls	figshare	doi:10.6084/m9.figshare.5414047.v1	https://doi.org/10.6084/m9.figshare.5414047.v1	Cerebellum
CNhs14177	Library preparation and sequencing	Mapping and data processing	DRR077172	DRX071016	DNA DataBank of Japan	DRA005281	http://trace.ddbj.nig.ac.jp/DRASearch/submission?acc=DRA005281	Identification of CAGE peaks	Comparison with publicly available annotation datasets	Francescatto_et_al_Table3_full_annotation_all_gene_models.xls	figshare	doi:10.6084/m9.figshare.5414035.v1	https://doi.org/10.6084/m9.figshare.5414035.v1	Identification of region specific CAGE peaks	Francescatto_et_al_Table4_regionally_enriched_peaks.xls	figshare	doi:10.6084/m9.figshare.5414041.v1	https://doi.org/10.6084/m9.figshare.5414041.v1	Comparison with published human CAGE expression profiles	Additional processing	Francescatto_et_al_Table7_TATA_CpG_repeat_annotation.xls	figshare	doi:10.6084/m9.figshare.5414047.v1	https://doi.org/10.6084/m9.figshare.5414047.v1	Medial Frontal Gyrus
CNhs14178	Library preparation and sequencing	Mapping and data processing	DRR077173	DRX071017	DNA DataBank of Japan	DRA005281	http://trace.ddbj.nig.ac.jp/DRASearch/submission?acc=DRA005281	Identification of CAGE peaks	Comparison with publicly available annotation datasets	Francescatto_et_al_Table3_full_annotation_all_gene_models.xls	figshare	doi:10.6084/m9.figshare.5414035.v1	https://doi.org/10.6084/m9.figshare.5414035.v1	Identification of region specific CAGE peaks	Francescatto_et_al_Table4_regionally_enriched_peaks.xls	figshare	doi:10.6084/m9.figshare.5414041.v1	https://doi.org/10.6084/m9.figshare.5414041.v1	Comparison with published human CAGE expression profiles	Additional processing	Francescatto_et_al_Table7_TATA_CpG_repeat_annotation.xls	figshare	doi:10.6084/m9.figshare.5414047.v1	https://doi.org/10.6084/m9.figshare.5414047.v1	Putamen
CNhs14179	Library preparation and sequencing	Mapping and data processing	DRR077174	DRX071018	DNA DataBank of Japan	DRA005281	http://trace.ddbj.nig.ac.jp/DRASearch/submission?acc=DRA005281	Identification of CAGE peaks	Comparison with publicly available annotation datasets	Francescatto_et_al_Table3_full_annotation_all_gene_models.xls	figshare	doi:10.6084/m9.figshare.5414035.v1	https://doi.org/10.6084/m9.figshare.5414035.v1	Identification of region specific CAGE peaks	Francescatto_et_al_Table4_regionally_enriched_peaks.xls	figshare	doi:10.6084/m9.figshare.5414041.v1	https://doi.org/10.6084/m9.figshare.5414041.v1	Comparison with published human CAGE expression profiles	Additional processing	Francescatto_et_al_Table7_TATA_CpG_repeat_annotation.xls	figshare	doi:10.6084/m9.figshare.5414047.v1	https://doi.org/10.6084/m9.figshare.5414047.v1	Medial Temporal Gyrus
CNhs14180	Library preparation and sequencing	Mapping and data processing	DRR077175	DRX071019	DNA DataBank of Japan	DRA005281	http://trace.ddbj.nig.ac.jp/DRASearch/submission?acc=DRA005281	Identification of CAGE peaks	Comparison with publicly available annotation datasets	Francescatto_et_al_Table3_full_annotation_all_gene_models.xls	figshare	doi:10.6084/m9.figshare.5414035.v1	https://doi.org/10.6084/m9.figshare.5414035.v1	Identification of region specific CAGE peaks	Francescatto_et_al_Table4_regionally_enriched_peaks.xls	figshare	doi:10.6084/m9.figshare.5414041.v1	https://doi.org/10.6084/m9.figshare.5414041.v1	Comparison with published human CAGE expression profiles	Additional processing	Francescatto_et_al_Table7_TATA_CpG_repeat_annotation.xls	figshare	doi:10.6084/m9.figshare.5414047.v1	https://doi.org/10.6084/m9.figshare.5414047.v1	Hippocampus
CNhs14181	Library preparation and sequencing	Mapping and data processing	DRR077176	DRX071020	DNA DataBank of Japan	DRA005281	http://trace.ddbj.nig.ac.jp/DRASearch/submission?acc=DRA005281	Identification of CAGE peaks	Comparison with publicly available annotation datasets	Francescatto_et_al_Table3_full_annotation_all_gene_models.xls	figshare	doi:10.6084/m9.figshare.5414035.v1	https://doi.org/10.6084/m9.figshare.5414035.v1	Identification of region specific CAGE peaks	Francescatto_et_al_Table4_regionally_enriched_peaks.xls	figshare	doi:10.6084/m9.figshare.5414041.v1	https://doi.org/10.6084/m9.figshare.5414041.v1	Comparison with published human CAGE expression profiles	Additional processing	Francescatto_et_al_Table7_TATA_CpG_repeat_annotation.xls	figshare	doi:10.6084/m9.figshare.5414047.v1	https://doi.org/10.6084/m9.figshare.5414047.v1	Parietal Gyrus
CNhs14182	Library preparation and sequencing	Mapping and data processing	DRR077177	DRX071021	DNA DataBank of Japan	DRA005281	http://trace.ddbj.nig.ac.jp/DRASearch/submission?acc=DRA005281	Identification of CAGE peaks	Comparison with publicly available annotation datasets	Francescatto_et_al_Table3_full_annotation_all_gene_models.xls	figshare	doi:10.6084/m9.figshare.5414035.v1	https://doi.org/10.6084/m9.figshare.5414035.v1	Identification of region specific CAGE peaks	Francescatto_et_al_Table4_regionally_enriched_peaks.xls	figshare	doi:10.6084/m9.figshare.5414041.v1	https://doi.org/10.6084/m9.figshare.5414041.v1	Comparison with published human CAGE expression profiles	Additional processing	Francescatto_et_al_Table7_TATA_CpG_repeat_annotation.xls	figshare	doi:10.6084/m9.figshare.5414047.v1	https://doi.org/10.6084/m9.figshare.5414047.v1	Amygdala
